# Supplementary material for: Characterization of Komagataeibacter Isolate Reveals New Prospects in Waste Stream Valorization for Bacterial Cellulose Production
Source: Microorganisms. 2021 Oct 26;9(11):2230. doi: 10.3390/microorganisms9112230 (PMC8621423; doi:10.3390/microorganisms9112230)
Supplement: Supplementary file 1 [file microorganisms-09-02230-s001.zip]

Archive with 1 entries (1 files):
- microorganisms-1360239-supplementary.pdf
